# Supplementary material for: Does Bariatric Surgery Reduce the Risk of Colorectal Cancer in Individuals with Morbid Obesity? A Systematic Review and Meta-Analysis
Source: Nutrients. 2023 Jan 16;15(2):467. doi: 10.3390/nu15020467 (PMC9860730; doi:10.3390/nu15020467)
Supplement: Supplementary file 1 [file nutrients-15-00467-s001.zip]

Archive with 2 entries (2 files):
- Supplementary Figure S1.jpeg
- Supplementary Figure S2.jpeg
